# Supplementary material for: A Nuclear Hormone Receptor nhr‐76 Induces Age‐Dependent Chemotaxis Decline in C. elegans
Source: Aging Cell. 2025 Oct 23;24(12):e70277. doi: 10.1111/acel.70277 (PMC12686552; doi:10.1111/acel.70277)
Supplement: Supplementary file 1 — Figure S1: GFP‐tagged ODR‐10 fluorescence did not decline from Day 1 to Day 5 in the knj39 mutants. Figure S2: Aged animals show locomotion defects. Figure S3: Transient FUdR treatment and mating increase the number of progeny in aged animals. Figure S4: Survival curve of the wild type and knj39 mutants in the no‐FUdR condition. Figure S5: nhr‐76(knj51) mutants have normal reproduction. Figure S6: Aged nhr‐76 mutants require odr‐10 for diacetyl chemotaxis. Figure S7: nhr‐76 mRNA expression in 7 alleles of nhr‐76 mutants. Figure S8: nhr‐76 mutations are semidominant. Figure S9: The quantification of chemotaxis ability toward 0.1% diacetyl. Figure S10: Tissue/cell‐specific rescue experiment for nhr‐76(knj51) mutants. Figure S11: Mutants involved in lipid metabolism do not ameliorate age‐dependent chemotaxis decline. Figure S12: nhr‐76 overexpression does not decrease the chemotaxis ability on Day 1. Figure S13: Transcripts of LBD‐deleted nhr‐76 mRNAs. Table S1: C. elegans strains. Table S2: Oligonucleotides. Primers and crRNAs. Table S3: Plasmids. [file ACEL-24-e70277-s001.zip]

Archive with 2 entries (2 files):
- acel70277-sup-0002-TableS1@TableS1-3.xlsx
- acel70277-sup-0001-FigureS1-S13-TableS1-S3@NLM4_Manuscript_v55_AgingCellsup_Clean.pdf
