# Supplementary material for: A Nuclear Hormone Receptor nhr‐76 Induces Age‐Dependent Chemotaxis Decline in C. elegans
Source: Aging Cell. 2025 Oct 23;24(12):e70277. doi: 10.1111/acel.70277 (PMC12686552; doi:10.1111/acel.70277)
Supplement: Supplementary file 1 — Figure S1: GFP‐tagged ODR‐10 fluorescence did not decline from Day 1 to Day 5 in the knj39 mutants. Figure S2: Aged animals show locomotion defects. Figure S3: Transient FUdR treatment and mating increase the number of progeny in aged animals. Figure S4: Survival curve of the wild type and knj39 mutants in the no‐FUdR condition. Figure S5: nhr‐76(knj51) mutants have normal reproduction. Figure S6: Aged nhr‐76 mutants require odr‐10 for diacetyl chemotaxis. Figure S7: nhr‐76 mRNA expression in 7 alleles of nhr‐76 mutants. Figure S8: nhr‐76 mutations are semidominant. Figure S9: The quantification of chemotaxis ability toward 0.1% diacetyl. Figure S10: Tissue/cell‐specific rescue experiment for nhr‐76(knj51) mutants. Figure S11: Mutants involved in lipid metabolism do not ameliorate age‐dependent chemotaxis decline. Figure S12: nhr‐76 overexpression does not decrease the chemotaxis ability on Day 1. Figure S13: Transcripts of LBD‐deleted nhr‐76 mRNAs. Table S1: C. elegans strains. Table S2: Oligonucleotides. Primers and crRNAs. Table S3: Plasmids. [file ACEL-24-e70277-s001.zip › acel70277-sup-0002-TableS1@TableS1-3.xlsx]

## Sheet: TableS1_C. elegans strains
Table S1 C. elegans strains
Strain	Genotype	Note	Source
N2	wild type		CGC
NUJ392	nhr-76(knj39) IV	2x outcrossed knj39	This study, from forward genetic screen
NUJ455	nhr-76(knj39) IV	3x outcrossed knj39	This study, Cross
NUJ553	nhr-76(knj39) IV	4x outcrossed knj39	This study, Cross
NUJ557	nhr-76(knj39) IV	5x outcrossed knj39	This study, Cross
NUJ580	kyIs53[odr-10::GFP] X	4x outcrossed strain of CX3344 kyIs53[odr-10::GFP] X	This study, Cross
NUJ648	nhr-76(knj39) IV; kyls53[odr-10::GFP] X		This study, Cross
NUJ560	nhr-76(tm671) IV	2x outcrossed strain of nhr-76(tm671) from NBRP	This study, Cross
NUJ571	nhr-76(knj51) IV		This study, CRISPR
NUJ603	nhr-76(knj52) IV		This study, CRISPR
NUJ588	nhr-76(knj51) IV; knjEx235[ccRFP + rps-0p::HygR]	Control for the co-injection markers (Hygromicine resistantce and Coelomocyte RFP) (Line1)	This study, Injection
NUJ576	nhr-76(knj51) IV; knjEx226[nhr-76(gDNA) + ccRFP + rps-0p::HygR]	Rescue of nhr-76 with a PCR-amplified genomic fragment (Line1)	This study, Injection and Cross
NUJ607	nhr-76(knj51) IV; knjEx248[ges-1p::nhr-76(cDNA) + ccRFP + rps-0p::HygR]	Intestinal rescue of nhr-76 (Line1)	This study, Injection
NUJ605	nhr-76(knj51) IV; knjEx246[rgef-1p::nhr-76(cDNA) + ccRFP + rps-0p::HygR]	Pan-neuronal rescue of nhr-76 (Line1)	This study, Injection
NUJ609	nhr-76(knj51) IV; knjEx250[odr-10p::nhr-76(cDNA) + ccRFP + rps-0p::HygR]	AWA-specific rescue of nhr-76 (Line1)	This study, Injection
CX4	odr-7(ky4) X		CGC
NUJ624	nhr-76(knj39) IV; odr-7(ky4) X		This study, Cross
NUJ636	wgIs203[nhr-76::TY1::EGFP::3xFLAG + unc-119(+)]; knjEx93[odr-10p::tagRFP + rol-6(su1006)]	knjEx93 was crossed with OP203 unc-119 (tm4063) III; wgIs203 [nhr-76::TY1::EGFP::3xFLAG + unc-119(+)] from CGC. It may contain unc-119(tm4063).	This study, Cross
NUJ627	knjEx234[ccRFP + rps-0p::HygR]	Co-injection marker control (Hygromicine resistantce and Coelomocyte RFP) (Line1)	This study, Cross
NUJ634	knjEx261[odr-7p::nhr-76(cDNA) + ccRFP + rps-0p::HygR]	AWA-specific nhr-76 over expression (Line1)	This study, Injection
CZ10969	muIs32[mec-7p::GFP + lin-15(+)] II	Used for ganerating heterozygous animals in dominancy test	Ch'ng, Q et al. (2003) Geneteics
NUJ457	odr-10(ky225) X	1x outcrossed strain of CX3410 odr-10(ky225)X from CGC	This study, Cross
NUJ623	nhr-76(knj39) IV; odr-10(ky225) X		This stury, Cross
NUJ587	nhr-76(knj51) IV; knjEx234[ccRFP + rps-0p::HygR]	Co-injection marker control (Hygromicine resistantce and Coelomocyte RFP) (Line 2)	This study, Injection
NUJ590	nhr-76(knj51) IV; knjEx227[hr-76(gDNA) + ccRFP + rps-0p::HygR]	Genomic fragment rescue of nhr-76 (Line2)	This study, Injection and Cross
NUJ608	nhr-76(knj51) IV; knjEx249[ges-1p::nhr-76(cDNA) + ccRFP + rps-0p::HygR]	Intestin-specific rescue of nhr-76 (Line2)	This study, Injection
NUJ612	nhr-76(knj51) IV; knjEx253[rgef-1p::nhr-76(cDNA) + ccRFP + rps-0p::HygR]	Pan-neuronal rescue of nhr-76 (Line2)	This study, Injection
NUJ611	nhr-76(knj51) IV; knjEx252[odr-10p::nhr-76(cDNA) + ccRFP + rps-0p::HygR]	AWA-specific rescue of nhr-76 (Line2)	This study, Injection
IK1348	ser-6(tm2146) IV	2x outcrossed ser-6(tm2146) from NBRP	A gift from Ikue Mori
MT9455	tbh-1(n3247) X		CGC
MT9668	mod-1(ok103) V		CGC
NUJ578	tph-1(mg280) II	1x backcrossed strain of MT15434 tph-1(mg280) II from CGC	This study, Cross
NUJ628	knjEx235[ccRFP + rps-0p::HygR]	Co-injection marker control (Hygromicine resistantce and Coelomocyte RFP) (Line 2)	This study, Injection and Cross
NUJ629	knjEx236[ccRFP + rps-0p::HygR]	Co-injection marker control (Hygromicine resistantce and Coelomocyte RFP) (Line 3)	This study, Injection and Cross
NUJ633	knjEx260[odr-7p::nhr-76(cDNA) + ccRFP + rps-0p::HygR]	AWA-specific nhr-76 over expression (Line2)	This study, Injection
NUJ635	knjEx262[odr-7p::nhr-76(cDNA) + ccRFP + rps-0p::HygR]	AWA-specific nhr-76 over expression (Line3)	This study, Injection
NUJ721	nhr-76(knj67) IV		This study, CRISPR
NUJ722	nhr-76(knj68) IV		This study, CRISPR
NUJ723	nhr-76(knj69) IV		This study, CRISPR
NUJ791	nhr-76(knj51)IV; knjEx261[odr-7p::nhr-76(cDNA) + ccRFP + rps-0p::HygR]	AWA-specific nhr-76 over expression with the odr-7 promoter in the nhr-76(knj51) background (Line1)	This study, Injection
NUJ790	nhr-76(knj51)IV; knjEx260[odr-7p::nhr-76(cDNA) + ccRFP + rps-0p::HygR]	AWA-specific nhr-76 over expression with the odr-7 promoter in the nhr-76(knj51) background (Line2)	This study, Injection
NUJ788	nhr-76(knj51); knjEx262[odr-7p::nhr-76(cDNA) + ccRFP + rps-0p::HygR]	AWA-specific nhr-76 over expression with the odr-7 promoter in the nhr-76(knj51) background (Line3)	This study, Injection
NUJ789	nhr-76(knj39)IV; knjEx234[ccRFP + rps-0p::HygR]	Control for the co-injection markers (Hygromicine resistantce and Coelomocyte RFP) (Line1)	This study, Injection
NUJ792	nhr-76(knj39)IV; knjEx235[ccRFP + rps-0p::HygR]	Control for the co-injection markers (Hygromicine resistantce and Coelomocyte RFP) (Line2)	This study, Injection
NUJ567	"nhr-76(knj39)IV; knjEx226[nhr-76p::nhr-76 + ccRFP + rps-0p::HygR]"	Genomic fragment rescue of nhr-76 (Line1)	This study, Injection
NUJ568	"nhr-76(knj39)IV; knjEx227[nhr-76p::nhr-76 + ccRFP + rps-0p::HygR]"	Genomic fragment rescue of nhr-76 (Line2)	This study, Injection
NUJ713	knjEx250[odr-10p::nhr-76(cDNA) + ccRFP + rps-0p::HygR]	AWA-specific nhr-76 over expression with the odr-10 promoter	This study, Injection

## Sheet: TableS2_Oligonucleotides
Table S2 Primers and crRNAs
Primer	Gene	Sequence (5’ to 3’)	Note
KN1170	cdc-42	CTGCTGGACAGGAAGATTACG	For qPCR (as a reference)
KN1171	cdc-42	CTCGGACATTCTCGAATGAAG	For qPCR (as a reference)
KN1251	dpy-10	GCUACCAUAGGCACCACGAGGUUUUAGAGCUAUGCU	crRNA for Co-CRISPR strategy
KN1624	odr-10	TTAGTACATTGGTGACAGCCGC	For qPCR
KN1625	odr-10	TTGGAATCGGCGCCAGACGG	For qPCR
KN1699	odr-7	CAAGCCGCGATGGAACTGGG	For qPCR
KN1700	odr-7	GTGCTGCACATTTTCTGGAAGC	For qPCR
KN1972	nhr-76	CUGACAUGUUCUGAGAACUCGUUUUAGAGCUAUGCU	crRNA for LBD deletion
KN1973	nhr-76	UUGAAACAACUAAAUGAAGUGUUUUAGAGCUAUGCU	crRNA for LBD deletion
KN2074	nhr-76	ATGGAGGTGCTCGGGAAGC	For electro phoresis (mRNA of nhr-76)
KN2075	nhr-76	TTACGTGAACGCGAGATCATCAA	For electro phoresis (mRNA of nhr-76)
KN2076	nhr-76	GTCGGCTATCTCTGGTGACG	For generating genomic fragment of nhr-76
KN2077	nhr-76	GCCCACTACTTAGACCACGAG	For generating genomic fragment of nhr-76
KN2082	nhr-76	CUGCCAGUUGGGGAAGUAUGGUUUUAGAGCUAUGCU	crRNA for CRISPR KO
KN2083	nhr-76	GCUGAUGGAAGGCACGAGAAGUUUUAGAGCUAUGCU	crRNA for CRISPR KO
KN2087	nhr-76	TTTGTACAAAAAAGCAGGCTCCGAATTCATGGAGGTGCTCGGGAAGCAG	For generating nhr-76 cDNA
KN2088	nhr-76	TTGTACAAGAAAGCTGGGTCGAATTCTTACGTGAACGCGAGATCATCAA	For generating nhr-76 cDNA
KN2303	nhr-76	TGCTGTGTCATTGGCCATGC	For sequencing and PCR
KN2317	nhr-76	TGGACAGCTCACCGGGTA	For qPCR
KN2331	nhr-76	GTGGAGATGGCTTCATATAGGCG	For qPCR
KN2332	nhr-76	CTCTGTGGAGCGACGTCG	For PCR
KN2570	nhr-76	CGAGTCGTAACGCCGTAGTG	For PCR
KN2572	nhr-76	CCACATGAGGCTGGTCTTCTCG	For qPCR
KN2573	nhr-76	TCACGGTGAACTGCCATCG	For qPCR
KN2574	nhr-76	CCGATCAAATTGTCGAGCATG	For PCR
KN2576	nhr-76	ACTCGATCAAGCCACGGTCC	For PCR
KN2577	nhr-76	GGTCCTACACGGATTTGAGT	For PCR

## Sheet: TableS3_Plasmids
Table S3 Plasmids
Plasmid	Description	Related strains	Note
pCZGY66	rgef-1p::GTW-unc-54 3'UTR		Gift from Yishi Jin
pKEN838	ges-1p::GTW-3'UTR(unc-54)
pKEN927	odr-7p::GTW-3'UTR(unc-54)
pKEN928	odr-10p::GTW-3'UTR(unc-54)
pKEN1071	nhr-76(cDNA) pCR8 Backborne
pKEN1072	rgef-1p::nhr-76(cDNA)	NUJ605, NUJ612	pKEN1071 + pCZGY66
pKEN1073	ges-1p::nhr-76(cDNA)	NUJ607, NUJ608	pKEN1071 + pKEN838
pKEN1074	odr-10p::nhr-76(cDNA)	NUJ609, NUJ611, NUJ713	pKEN1071 + pKEN927
pKEN1075	odr-7p::nhr-76(cDNA)	NUJ633, NUJ634, NUJ635, NUJ788, NUJ790, NUJ791	pKEN1071 + pKEN928
pKEN939	odr-10p::tagRFP	NUJ636
pRF4	rol-6(su1006)	NUJ636
pUC19		NUJ587, NUJ588, NUJ576, NUJ590, NUJ605, NUJ612, NUJ607, NUJ608, NUJ609, NUJ611, NUJ627, NUJ628, NUJ629, NUJ633, NUJ634, NUJ635, NUJ636, NUJ567, NUJ568, NUJ713, NUJ788, NUJ789, NUJ790, NUJ791, NUJ792
pKEN954	rps-0shp::HygR	NUJ587, NUJ588, NUJ576, NUJ590, NUJ605, NUJ612, NUJ607, NUJ608, NUJ609, NUJ611, NUJ627, NUJ628, NUJ629, NUJ633, NUJ634, NUJ635, NUJ567, NUJ568, NUJ713, NUJ788, NUJ789, NUJ790, NUJ791, NUJ792
pKEN281	coelomocyte RFP (ccRFP)	NUJ587, NUJ588, NUJ576, NUJ590, NUJ605, NUJ612, NUJ607, NUJ608, NUJ609, NUJ611, NUJ627, NUJ628, NUJ629, NUJ633, NUJ634, NUJ635, NUJ567, NUJ568, NUJ713, NUJ788, NUJ789, NUJ790, NUJ791, NUJ792
